# Supplementary material for: Ultra-Performance Liquid Chromatography–Tandem Mass Spectrometry Multiple Reaction Monitoring-Based Multi-Component Analysis of Bangkeehwangkee-Tang: Method Development, Validation, and Application to Quality Evaluation
Source: Pharmaceuticals (Basel). 2025 Sep 30;18(10):1474. doi: 10.3390/ph18101474 (PMC12567129; doi:10.3390/ph18101474)
Supplement: Supplementary file 1 [file pharmaceuticals-18-01474-s001.zip]

Archive with 1 entries (1 files):
- pharmaceuticals-3868730-supplementary.pdf
